# Supplementary material for: A Conceptual Framework to Study the Implementation of Clinical Decision Support Systems (BEAR): Literature Review and Concept Mapping
Source: J Med Internet Res. 2020 Aug 6;22(8):e18388. doi: 10.2196/18388 (PMC7441385; doi:10.2196/18388)
Supplement: Multimedia Appendix 2 [file jmir_v22i8e18388_app2.xls]

## Sheet: Summary
Domain	Construct	TDF	UTAUT	CFIR	HOT-fit	Khong 2015	Ross 2016	Kilsdonk 2017	Miller 2017	Borum 2018	Khairat 2018	Baig - 2019	Carter - 2019	Van Dort - 2019	Hussain - 2019
Knowledge Awareness, understanding, or information about a subject that has been obtained by experience or study.	Knowledge	x		x		x	x	x					x
	Knowledge of task environment	x
	Procedural knowledge	x
	Knowledge of the decision algorithm					x
	Knowledge of the patient’s condition					x							x
	Previous experience with decision support technology					x		x
Skills, ability, and competence An ability or proficiency acquired through training and practice.	Skills, ability, and competence	x		x	x	x	x	x			x		x
	Interpersonal skills	x
	Skills development	x
	Computer and mobile device skill				x	x	x	x			x		x
Role and Identity A coherent set of behaviors and displayed personal qualities of an individual in a social or work setting.	Individual identity	x
	Professional identity	x						x			x
	Organizational commitment	x		x			x
	Professional boundaries	x					x	x
	Professional role	x				x	x				x
	Professional autonomy				x	x	x	x	x					x
Beliefs about capabilities Acceptance of the truth, reality, or validity about an ability, talent, or facility that a person can put to constructive use.	Beliefs about capabilities	x		x		x	x				x		x
	Empowerment	x		x			x
	Perceived behavioral control	x
	Professional confidence	x		x			x				x
	Self-confidence	x				x							x
	Self-efficacy	x		x			x
	Self-esteem	x
Beliefs about consequences Acceptance of the truth, reality, or validity about outcomes of a behavior in a given situation.	Beliefs about consequences	x		x	x		x	x			x	x		x
	Anticipated regret	x
	Outcome expectancies	x
	Beliefs that technology would disrupt the delivery of care						x	x			x			x
	Characteristics of outcome expectancies	x
	Concerns about liability and responsibility						x							x
	Concerns over patient privacy				x		x					x
Attitudes Relatively enduring and general evaluations of an object, person, group, issue, or concept on a dimension ranging from negative to positive. Attitudes provide summary evaluations of target objects and are often assumed to be derived from specific beliefs, emotions, and past behaviors associated with those objects.	Attitudes	x				x	x	x			x			x
	Interest in technology						x
	Perceived uselessness						x				x			x
	Optimism	x				x					x
	Pessimism	x						x
	Unrealistic optimism	x
	Attitude toward practice guidelines							x
Contingencies A conditional probabilistic relation between two events. Contingencies may be arranged via dependencies or they may emerge by accident.	Contingencies	x		x			x
	Consequences	x
	Reinforcement	x
	Incentives	x		x			x
	Punishment	x
	Rewards	x		x			x
	Sanctions	x
Intentions A conscious decision to perform a behavior; a resolve to act in a certain way or an impulse for purposeful action. In experiments, intention is often equated with goals defined by the task instruction.	Intentions	x		x		x	x	x
	Stability of intentions	x
	Stages of change - Precontemplation	x		x		x	x	x
	Stages of change - Contemplation	x		x		x	x	x
	Stages of change - Preparation	x		x		x	x	x
	Stages of change - Action	x		x		x	x	x
	Stages of change - Maintenance	x		x		x	x	x
Goals Mental representations of outcomes or end states that an individual wants to achieve.	Goals	x		x		x	x	x					x
	Goals - Level of control (autonomous vs. controlled)	x		x		x	x	x
	Goals - Temporality (distal vs. proximal)	x
	Target setting	x		x			x
	Goal priority	x		x		x	x
	Action planning	x											x
	Change plan	x
Memory, Attention, and Decision Processes The ability to retain information, focus selectively on aspects of the environment and choose between two or more alternatives.	Memory	x						x
	Attention	x						x
	Attention control	x						x
	Decision process	x
	Cognitive overload / tiredness	x						x
Environmental Context and Resources Any circumstance of a person's situation or environment that discourages or encourages the development of skills and abilities, independence, social competence, and adaptive behavior.	Environmental Context	x						x
	Resources	x		x			x	x
	Environmental stressors	x						x
	Organizational structure			x	x	x	x							x
	Organizational culture / climate	x		x	x		x	x						x
	Assessment – Skills	x
	Assessment – Knowledge
	Assessment – Performance
	Person x environment interaction	x		x			x
	Salient events / critical incidents	x
	Time availability – patient care					x		x			x
	Time availability – learning						x
	Technical support				x	x	x	x				x		x
	Technical infrastructure		x			x	x	x		x		x	x
	Facilities					x
	Implementation climate			x			x							x
	Tension for change			x			x							x
	Access to information and knowledge about the intervention			x	x	x	x	x	x	x			x	x
Social influences Those interpersonal processes that can cause individuals to change their thoughts, feelings, or behaviors. The degree to which an individual perceives that important others believe he or she should use the new system.	Social influences	x	x	x	x	x	x	x	x					x
	Alienation	x
	Group conformity	x					x
	Group identity	x		x			x
	Group norms	x
	Leadership	x			x	x								x
	Intergroup conflict	x
	Modelling	x			x
	Power	x
	Social comparisons	x					x	x
	Social norms	x							x					x
	Social pressure	x												x
	Social support	x
Emotions A complex reaction pattern, involving experiential, behavioral, and physiological elements, by which the individual attempts to deal with a personally significant matter or event.	Emotions	x		x		x	x						x
	Affect	x
	Positive affect	x		x			x						x
	Negative affect	x		x			x
	Anxiety	x
	Burn-out	x
	Depression	x
	Apprehension					x
	Fear	x					x
	Stress	x
	Frustration					x
	Uncertainty					x	x
	Dissatisfaction					x	x
Behavioral Regulation Anything aimed at managing or changing objectively observed or measured actions.	Behavioral Regulation	x							x
	Breaking habit	x
	Self-monitoring	x							x
Intervention characteristics Intervention attributes that facilitate or hinder its implementation. The intervention includes not only the system but also all processes and resources needed to deploy it.	Intervention characteristics		x	x	x	x	x	x	x	x	x	x	x	x	x
	Intervention source			x			x	x	x				x	x	x
	Adaptability			x	x		x	x	x			x	x
	Trialability			x			x	x
	Interoperability						x	x	x	x	x	x	x
	Implementation complexity			x			x					x
	Costs - Initial			x			x					x	x
	Costs - Recurrent			x			x					x
	Voluntariness of use		x			x		x
Performance expectancy The degree to which an individual believes that using the system will help him or her to attain gains in job performance.	Performance expectancy		x	x	x	x	x	x	x	x	x	x	x	x	x
	Benefits for the patient				x		x	x			x		x	x
	Improved communication with other health professionals				x	x			x				x
	Improved access to knowledge							x	x	x	x	x	x
	Consistency of care					x			x		x
	Error prevention				x			x	x					x
	Timesaving							x	x		x		x	x
	Habituation							x		x				x	x
Effort expectancy The effort an individual believes is required to implement or use the system.	Effort expectancy		x	x	x	x	x	x	x	x	x	x	x	x	x
	Quality of the user interface				x	x	x	x	x	x	x	x	x	x	x
	Compatibility with the clinical workflow			x	x	x	x	x	x	x	x	x	x	x	x
	Access at the point of care						x	x	x			x
	Familiarization							x					x
Demographic characteristics The characteristics of people who form a particular group, with reference to distribution, composition, or structure.	Demographic characteristics		x			x	x	x			x
	Age		x			x	x	x			x
	Gender		x				x
	Professional experience		x			x	x	x
	Training level / Educational level					x	x	x
	Nationality						x
System quality The degree to which the information and functions provided by the system meet the user’s needs or expectations and give user satisfaction. The degree to which the system is free from deficiencies or defects.	System quality			x	x	x	x	x	x	x	x	x		x	x
	System performance				x		x	x	x		x	x
	Output quality				x	x	x	x
	Output quality - Accuracy				x			x		x	x	x		x
	Output quality - Completeness				x			x	x			x
	Output quality - Specificity				x			x	x	x	x	x		x	x
	Output quality - Timeliness				x			x	x	x	x	x
	System reliability				x	x	x	x	x			x
Agreement with the decision algorithm The degree to which the user agrees that the decision algorithm is a correct way to make the intended decision.	Agreement with the decision algorithm			x	x	x	x	x	x	x	x			x
	Applicability to complex cases					x		x	x		x			x
	Evidence strength & quality			x			x	x	x	x	x			x
Patient-health professional relationship The way the system affects the relation between the health professional and the patient.	Patient-health professional relationship					x	x	x			x	x	x
	Obtrusiveness					x
	Diminished eye-contact					x
	Disruption of flow in conversation with the patient					x		x
	Knowledgeable image					x					x
Patient’s preferences The way the patient's preferences affect the health professional decision about using the system.	Patient’s preferences			x		x	x	x	x
	Patient’s decision not to follow the recommendation					x

## Sheet: TDF
TDF
﻿Cane J, O’Connor D, Michie S. Validation of the theoretical domains framework for use in behaviour change and implementation research. Implement Sci. 2012 Jan;7:37.
TDF Level	TDF Label	BEAR Label
Domain	Knowledge
Construct	Knowledge (including knowledge of condition /scientific rationale)	Knowledge
Construct	Procedural knowledge	Procedural knowledge
Construct	Knowledge of task environment	Knowledge of task environment
Domain	Skills
Construct	Skills	Skills, ability, and competence
Construct	Skills development	Skills development
Construct	Competence	Skills, ability, and competence
Construct	Ability	Skills, ability, and competence
Construct	Interpersonal skills	Interpersonal skills
Construct	Practice	Skills development
Construct	Skill assessment	Assessment – Skills
Domain	Social/Professional Role and Identity
Construct	Professional identity	Professional identity
Construct	Professional role	Professional role
Construct	Social identity	Group identity
Construct	Identity	Individual identity
Construct	Professional boundaries	Professional boundaries
Construct	Professional confidence	Professional confidence
Construct	Group identity	Group identity
Construct	Leadership	Leadership
Construct	Organisational commitment	Organizational commitment
Domain	Beliefs about Capabilities
Construct	Self-confidence	Self-confidence
Construct	Perceived competence	Professional confidence
Construct	Self-efficacy	Self-efficacy
Construct	Perceived behavioural control	Perceived behavioral control
Construct	Beliefs	Beliefs about Capabilities
Construct	Self-esteem	Self-esteem
Construct	Empowerment	Empowerment
Construct	Professional confidence	Professional confidence
Domain	Optimism
Construct	Optimism	Optimism
Construct	Pessimism	Pessimism
Construct	Unrealistic optimism	Unrealistic optimism
Construct	Identity	Individual identity
Domain	Beliefs about Consequences
Construct	Beliefs	Beliefs about Consequences
Construct	Outcome expectancies	Outcome expectancies
Construct	Characteristics of outcome expectancies	Characteristics of outcome expectancies
Construct	Anticipated regret	Anticipated regret
Construct	Consequents	Consequences
Domain	Reinforcement
Construct	Rewards (proximal / distal, valued / not valued, probable / improbable)	Rewards
Construct	Incentives	Incentives
Construct	Punishment	Punishment
Construct	Consequents	Consequences
Construct	Reinforcement	Reinforcement
Construct	Contingencies	Contingencies
Construct	Sanctions	Sanctions
Domain	Intentions
Construct	Stability of intentions	Stability of intentions
Construct	Stages of change model	Stages of change - Precontemplation
		Stages of change - Contemplation
		Stages of change - Preparation
		Stages of change - Action
		Stages of change - Maintenance
Construct	Transtheoretical model and stages of change	Stages of change - Precontemplation
		Stages of change - Contemplation
		Stages of change - Preparation
		Stages of change - Action
		Stages of change - Maintenance
Domain	Goals
Construct	Goals (distal / proximal)	Goals - Temporality (distal vs. proximal)
Construct	Goal priority	Goal priority
Construct	Goal / target setting	Target setting
Construct	Goals (autonomous / controlled)	Goals - Level of control (autonomous vs. controlled)
Construct	Action planning	Action planning
Construct	Implementation intention	Change plan
Domain	Memory, Attention and Decision Processes
Construct	Memory	Memory
Construct	Attention	Attention
Construct	Attention control	Attention control
Construct	Decision making	Decision process
Construct	Cognitive overload / tiredness	Cognitive overload / tiredness
Domain	Environmental Context and Resources
Construct	Environmental stressors	Environmental stressors
Construct	Resources / material resources	Resources
Construct	Organisational culture /climate	Organizational culture / climate
Construct	Salient events / critical incidents	Salient events / critical incidents
Construct	Person x environment interaction	Person x environment interaction
Construct	Barriers and facilitators	Not included because we threat all constructs in the framework as potential barriers or facilitators.
Domain	Social influences
Construct	Social pressure	Social pressure
Construct	Social norms	Social norms
Construct	Group conformity	Group conformity
Construct	Social comparisons	Social comparisons
Construct	Group norms	Group norms
Construct	Social support	Social support
Construct	Power	Power
Construct	Intergroup conflict	Intergroup conflict
Construct	Alienation	Alienation
Construct	Group identity	Group identity
Construct	Modelling	Modelling
Domain	Emotion
Construct	Fear	Fear
Construct	Anxiety	Anxiety
Construct	Affect	Affect
Construct	Stress	Stress
Construct	Depression	Depression
Construct	Positive / negative affect	Positive affect
		Negative affect
Construct	Burn-out	Burn-out
Domain	Behavioural Regulation
Construct	Self-monitoring	Self-monitoring
Construct	Breaking habit	Breaking habit
Construct	Action planning	Action planning

## Sheet: UTAUT
UTAUT
﻿Venkatesh V, Morris MG, Davis GB, Davis FD. User acceptance of information technology: toward a unified view. MIS Q. 2003 Sep 1;27(3):425–78.
UTAUT Level	UTAUT Label	BEAR Label
Domain	Direct determinants
Construct	Performance expectancy	Performance expectancy
Construct	Effort expectancy	Effort expectancy
Construct	Social influence	Social influences
Construct	Facilitating conditions	Technical infrastructure
Domain	Key moderators
Construct	Gender	Gender
Construct	Age	Age
Construct	Experience	Professional experience
Construct	Voluntariness of use	Voluntariness of use

## Sheet: CFIR
CFIR
Damschroder LJ, Aron DC, Keith RE, Kirsh SR, Alexander J a, Lowery JC. Fostering implementation of health services research findings into practice: a consolidated framework for advancing implementation science. Implement Sci. 2009;4(50):40–55.
CFIR Level	CFIR Label	BEAR Label
Domain	Intervention characteristics
Construct	Intervention Source	Intervention Source
Construct	Evidence Strength & Quality	Evidence strength & quality
Construct	Relative advantage	Performance expectancy
Construct	Adaptability	Adaptability
Construct	Trialability	Trialability
Construct	Complexity	Implementation complexity
Construct	Design Quality and Packaging	System quality
Construct	Costs	Costs - Initial
		Costs - Recurrent
Domain	Outer Setting
Construct	Patient needs & resources	Patient’s preferences
Construct	Cosmopolitanism	Not included because it deals only with the organization's perspective instead of the individual's perspective
Construct	Peer Pressure	Not included because it deals only with the organization's perspective instead of the individual's perspective
Construct	External Policies & Incentives	Not included because it deals only with the organization's perspective instead of the individual's perspective
Domain	Inner Setting
Construct	Structural Characteristics	Organizational structure
Construct	Networks and Communications	Organizational culture / climate
Construct	Culture	Organizational culture / climate
Construct	Implementation climate	Implementation climate
Construct	Tension for Change	Tension for change
Construct	Compatibility	Performance expectancy
		Compatibility with the clinical workflow
Construct	Relative priority	Goal priority
Construct	Organizational Incentives & Rewards	Rewards
		Incentives
Construct	Goals and Feedback	Goals - Level of control (autonomous vs. controlled)
		Target setting
Construct	Learning Climate	Empowerment
		Beliefs about capabilities
		Organizational commitment
		Self-efficacy
		Professional confidence
		Person x environment interaction
Construct	Readiness for Implementation	Not included because it deals only with the organization's perspective instead of the individual's perspective
Construct	Leadership Engagement	Implementation climate
Construct	Available Resources	Resources
Construct	Access to knowledge and information	Access to information and knowledge about the intervention
Domain	Characteristics of Individuals
Construct	Knowledge and beliefs about the intervention	Knowledge
		Skills, ability, and competence
		Beliefs about capabilities
		Beliefs about consequences
		Positive affect
		Negative affect
Construct	Self-efficacy	Self-efficacy
Construct	Individual stage of change	Stages of change - Precontemplation
		Stages of change - Contemplation
		Stages of change - Preparation
		Stages of change - Action
		Stages of change - Maintenance
Construct	Individual Identification with Organization	Organizational commitment
		Group identity
Construct	Other personal attributes	Not included because its meaning is not clear
Domain	Process
Construct	Planning	Not included because it deals only with the design or management of the implementation project instead of the individual's perspective
Construct	Engaging	Not included because it deals only with the design or management of the implementation project instead of the individual's perspective
Construct	Engaging – Opinion Leaders	Not included because it deals only with the design or management of the implementation project instead of the individual's perspective
Construct	Engaging – Formally appointed internal implementation leaders	Not included because it deals only with the design or management of the implementation project instead of the individual's perspective
Construct	Engaging – Champions	Not included because it deals only with the design or management of the implementation project instead of the individual's perspective
Construct	Engaging – External Change Agents	Not included because it deals only with the design or management of the implementation project instead of the individual's perspective
Construct	Executing	Not included because it deals only with the design or management of the implementation project instead of the individual's perspective
Construct	Reflecting and Evaluating	Not included because it deals only with the design or management of the implementation project instead of the individual's perspective

## Sheet: HOT-fit
HOT-fit
﻿Yusof MM, Kuljis J, Papazafeiropoulou A, Stergioulas LK. An evaluation framework for Health Information Systems: human, organization and technology-fit factors (HOT-fit). Int J Med Inform. 2008 Jun 1;77(6):386–98.
HOT-fit Level	HOT-fit Label	BEAR Label
Domain	Technology - System quality
Construct	Data accuracy	Not included because it deals with the internals of the system instead of the output, therfore is not directly related to the individual's perspective.
Construct	Data currency	Not included because it deals with the internals of the system instead of the output, therfore is not directly related to the individual's perspective.
Construct	Database contents	Not included because it deals with the internals of the system instead of the output, therfore is not directly related to the individual's perspective.
Construct	Ease of use	Quality of the user interface
Construct	Ease of learning	Quality of the user interface
Construct	Availability	System reliability
Construct	Usefulness of system features and functions	Performance expectancy
Construct	Flexibility	Adaptability
Construct	Reliability	System reliability
Construct	Technical support	Technical support
Construct	Security	Concerns over patient privacy
Construct	Efﬁciency	System performance
Construct	Resource utilization	Not included because it deals with the internals of the system instead of the output, therfore is not directly related to the individual's perspective.
Construct	Response time	System performance
Construct	Turnaround time	System performance
Domain	Technology - Information quality
Construct	Importance	Performance expectancy
		Benefits for the patient
Construct	Relevance	Performance expectancy
		Benefits for the patient
Construct	Usefulness	Performance expectancy
		Benefits for the patient
Construct	Legibility	Quality of the user interface
Construct	Format	Quality of the user interface
Construct	Accuracy	Output quality - Accuracy
Construct	Conciseness	Output quality - Specificity
Construct	Completeness	Output quality - Completeness
Construct	Reliability	Output quality
		Agreement with the decision algorithm
Construct	Timeliness	Output quality - Timeliness
Construct	Data entry methods	Quality of the user interface
Domain	Technology - Service quality
Construct	Quick responsiveness	Technical support
Construct	Assurance	Technical support
Construct	Empathy	Technical support
Construct	Follow up service	Technical support
Construct	Technical support	Technical support
Domain	Human - System use
Construct	Amount/duration:(number of inquiries, amount of connect time, number of functions used, number of records accessed, frequency of access, frequency of report requests, number of reports generated)	Not included because is treated as an outcome that could be affected by the constructs in the framework
Construct	Use by whom? (direct vs. chauffeured use)	Not included because is treated as an outcome that could be affected by the constructs in the framework
Construct	Actual vs. reported use,	Not included because is treated as an outcome that could be affected by the constructs in the framework
Construct	Nature of use (use for intended purpose, appropriate use, type of information used)	Not included because is treated as an outcome that could be affected by the constructs in the framework
Construct	Purpose of use	Not included because is treated as an outcome that could be affected by the constructs in the framework
Construct	Level of use (general vs. speciﬁc)	Not included because is treated as an outcome that could be affected by the constructs in the framework
Construct	Recurring use	Not included because is treated as an outcome that could be affected by the constructs in the framework
Construct	Report acceptance	Not included because is treated as an outcome that could be affected by the constructs in the framework
Construct	Percentage used	Not included because is treated as an outcome that could be affected by the constructs in the framework
Construct	Voluntaries of use	Not included because is treated as an outcome that could be affected by the constructs in the framework
Construct	Motivation to use	Not included because is treated as an outcome that could be affected by the constructs in the framework
Construct	Attitude	Not included because is treated as an outcome that could be affected by the constructs in the framework
Construct	Expectations/belief	Beliefs about consequences
		Benefits for the patient
		Performance expectancy
Construct	Knowledge/expertise	Access to information and knowledge about the intervention
		Computer and mobile device skill
Construct	Acceptance	Not included because is treated as an outcome that could be affected by the constructs in the framework
Construct	Resistance/reluctance	Not included because is treated as an outcome that could be affected by the constructs in the framework
Construct	Training	Access to information and knowledge about the intervention
Domain	Human - User satisfaction
Construct	Satisfaction with speciﬁc functions	Performance expectancy
Construct	Overall satisfaction	Performance expectancy
Construct	Perceived usefulness	Performance expectancy
Construct	Enjoyment	Performance expectancy
Construct	Software satisfaction	Performance expectancy
Construct	Decision making satisfaction	Performance expectancy
Domain	Organization - Structure
Construct	Nature (type, size)	Organizational structure
Construct	Culture	Organizational culture / climate
Construct	Planning	Not included because it deals only with the organization's perspective instead of the individual's perspective
Construct	Strategy	Not included because it deals only with the organization's perspective instead of the individual's perspective
Construct	Management	Not included because it deals only with the organization's perspective instead of the individual's perspective
Construct	Clinical process	Compatibility with the clinical workflow
Construct	Autonomy	Organizational structure
		Professional autonomy
Construct	Communication	Organizational structure
		Organizational culture / climate
Construct	Leadership	Organizational structure
		Leadership
Construct	Top management support	Organizational structure
Construct	Medical sponsorship	Social influences
		Modelling
Construct	Champion	Leadership
		Modelling
Construct	Mediator	Social influences
Construct	Teamwork	Organizational structure
		Organizational culture / climate
Domain	Organization - Environment
Construct	Financing source	Not included because it deals only with the organization's perspective instead of the individual's perspective
Construct	Government	Not included because it deals only with the organization's perspective instead of the individual's perspective
Construct	Politics	Not included because it deals only with the organization's perspective instead of the individual's perspective
Construct	Localization	Not included because it deals only with the organization's perspective instead of the individual's perspective
Construct	Competition	Not included because it deals only with the organization's perspective instead of the individual's perspective
Construct	Inter-organizational relationship	Not included because it deals only with the organization's perspective instead of the individual's perspective
Construct	Population served	Not included because it deals only with the organization's perspective instead of the individual's perspective
Construct	External communication	Not included because it deals only with the organization's perspective instead of the individual's perspective
Domain	Net beneﬁts
Construct	Clinical practice (Job effects, task performance, productivity, work volume, morale)	Performance expectancy
		Beliefs about consequences
		Benefits for the patient
Construct	Efﬁciency	Performance expectancy
Construct	Effectiveness (goal achievement, service)	Performance expectancy
Construct	Decision making quality (analysis, accuracy, time, conﬁdence, participation)	Performance expectancy
Construct	Error reduction	Error prevention
Construct	Communication	Improved communication with other health professionals
Construct	Clinical outcomes patient care, morbidity, mortality)	Performance expectancy
		Benefits for the patient
Construct	Cost	Not included because it deals only with the organization's perspective instead of the individual's perspective

## Sheet: Khong - 2015
Khong - 2015
Khong PCB, Holroyd E, Wang W. A critical review of the theoretical frameworks and the conceptual factors in the adoption of clinical decision support systems. CIN - Comput Informatics Nurs. 2015;33(12):555–70.
Khong Level	Khong Label	BEAR Label
Domain	Information system factors
Construct	Complexity of function	Effort expectancy
Construct	Ease of use	Quality of the user interface
Construct	System output	Output quality
Construct	Output quality	Output quality
Construct	Compatibility	Compatibility with the clinical workflow
Construct	Usefulness	Performance Expectancy
Construct	Capabilities to handle complex conditions	Applicability to complex cases
Construct	System evaluation pressure to evaluate	Voluntariness of use
Domain	Personal factors
Construct	Computer experience or computer skill	Computer and mobile device skill
Construct	Familiarity with the CDSS or with patients’ conditions	Knowledge of the decision algorithm
		Knowledge of the patient’s condition
		Previous experience with decision support technology
Construct	Confidence	Self-confidence
Construct	Agreement	Agreement with the decision algorithm
		Applicability to complex cases
Construct	User’s motivation—extrinsic	Performance Expectancy
Construct	User’s motivation—instrinsic	Performance Expectancy
Construct	User’s inertia to change	Stages of change - Precontemplation
		Stages of change - Contemplation
		Stages of change - Preparation
		Stages of change - Action
		Stages of change - Maintenance
Construct	Patient-user’s relationship	Patient-health professional relationship
		Obtrusiveness
		Diminished eye-contact
		Disruption of flow in conversation with the patient
		Knowledgeable image
Construct	Interprofessional relationship	Improved communication with other health professionals
Construct	User’s intention	Stages of change - Precontemplation
		Stages of change - Contemplation
		Stages of change - Preparation
		Stages of change - Action
		Stages of change - Maintenance
Construct	User’s usage behavior	Not included because is treated as an outcome that could be affected by the constructs in the framework
Construct	Changing behavior	Stages of change - Precontemplation
		Stages of change - Contemplation
		Stages of change - Preparation
		Stages of change - Action
		Stages of change - Maintenance
Construct	User’s optimism	Optimism
Construct	Age	Age
Construct	Qualifications	Professional experience
		Training level / Educational level
Construct	Patient’s decision	Patient’s decision not to follow the recommendation
Construct	Patient’s preferences	Patient’s preferences
Construct	Clinical status	Knowledge of the patient’s condition
Domain	Social factors
Construct	Social pressure	Social influences
Domain	Organization factors
Construct	Duty time	Time availability – patient care
Construct	Disruption to workflow	Compatibility with the clinical workflow
Construct	Resource availability: computer	Technical infrastructure
Construct	Facilities limitation	Facilities
Construct	Structure	Organizational structure
Construct	Education or training or knowledge	Knowledge
		Access to information and knowledge about the intervention
Construct	Implementation support from technical staff	Technical support
Construct	Peers/colleagues leadership	Leadership
Construct	Complex guidelines	Performance Expectancy
Domain	Relevance
Construct	Fitness of task	Compatibility with the clinical workflow
Construct	Importance of task	Goal priority
Domain	Relevance
Construct	General benefits—communication	Improved communication with other health professionals
Construct	Consistent care	Consistency of care
Construct	Patients’ benefits	Performance Expectancy
Construct	Users’ benefits	Performance Expectancy
Domain	Emotions
Construct	Apprehensive	Apprehension
Construct	Frustration	Frustration
Construct	Unhappy	Dissatisfaction
Construct	Uncertainty	Uncertainty
Domain	Trustability
Construct	Trust in system	System reliability
Construct	Credibility of system	System reliability
Domain	Professionalism
Construct	Sense of being in control	Professional autonomy
Construct	User’s responsibility	Professional role

## Sheet: Khairat - 2018
Khairat - 2018
﻿Khairat S, Marc D, Crosby W, Al Sanousi A. Reasons for physicians not adopting clinical decision support systems: Critical analysis. Journal of Medical Internet Research. 2018.
Khairat Level	Khairat Label	BEAR Label
Domain	Favorable response to CDSS
Text	Can save time and provide structure	Timesaving
		Consistency of care
Text	Concept was supported	Not included because its meaning is not clear
Text	Easy to use, limits the need for data entry, accurate, and relevant	Effort expectancy
		Quality of the user interface
		Interoperability
		Output quality - Accuracy
		Output quality - Timeliness
		Performance expectancy
Text	Longitudinal acceptance behavior, perceived ease of use, and perceived usefulness	Performance expectancy
		Effort expectancy
Text	Can improve efficiency and quality of care; enhances education	Performance expectancy
		Benefits for the patient
		Improved access to knowledge
Text	Use of “active” CDSS can bridge the gap between own practice and best practice	Agreement with the decision algorithm
		Benefits for the patient
Text	Performance expectancy, usefulness, and effort expectancy	Applicability to complex cases
		Improved access to knowledge
		Knowledgeable image
		Professional confidence
		Effort expectancy
		Quality of the user interface
Text	Belief that the suggestions were good for the patient	Benefits for the patient
Text	Ease of use and easy access to information	Effort expectancy
		Quality of the user interface
		Improved access to knowledge
Text	Can improve patient outcomes	Benefits for the patient
Text	Improves performance leading to better care, easy to use, and efficient	Benefits for the patient
		Quality of the user interface
Domain	Unfavorable response to CDSS
Text	Not suitable to workflow and there is the risk of becoming dependent	Compatibility with the clinical workflow
		Professional identity
		Professional role
		Beliefs that technology would disrupt the delivery of care
Text	Interference with workflow and questionable validity	Compatibility with the clinical workflow
		Evidence strength & quality
Text	Benefits are lost because it takes so long to use	Effort expectancy
		System performance
Text	Computer literacy, user satisfaction, and general optimism	Computer and mobile device skill
		Performance expectancy
		Optimism
Text	Senior physicians did not think it was necessary	Performance expectancy
		Age
		Perceived uselessness
Text	Clinicians found it to be difficult to use and unhelpful clinically	Effort expectancy
		Quality of the user interface
		Applicability to complex cases
		Perceived uselessness
Text	Trust in CDSS and need for the system	Agreement with the decision algorithm
		Performance expectancy
Text	Low confidence in the evidence	Agreement with the decision algorithm
		Evidence strength & quality
Text	Information that is presented is already known	Performance expectancy
Text	Alerts are ignored because there is not enough time to dedicate to forming an appropriate response	Time availability – patient care
Text	Iterative advisories, lack of relevance, a lot of data entry, and disruptive	Output quality - Specificity
		Quality of the user interface
		Effort expectancy
		Patient-health professional relationship

## Sheet: Ross - 2016
Ross - 2016
Ross J, Stevenson F, Lau R, Murray E. Factors that influence the implementation of e-health: a systematic review of systematic reviews (an update). Implement Sci. 2016 Dec 26;11(1):146.
Ross Level	Ross Label	BEAR Label
Domain	Innovation characteristics
Construct	Intervention Source	Intervention Source
Construct	Evidence Strength & Quality	Evidence strength & quality
Construct	Relative advantage	Performance expectancy
Construct	Adaptability	Adaptability
Construct	Interoperability	Interoperability
Construct	Trialability	Trialability
Construct	Complexity	Implementation complexity
Construct	Slow performance	System performance
Construct	Real-time access	Access at the point of care
Construct	Data handling, reliability, slow speed, unplanned downtime	Interoperability
		System reliability
		System performance
Construct	Connectivity issues	Technical infrastructure
Construct	User-friendly systems	Quality of the user interface
Construct	Use guides	Access to information and knowledge about the intervention
Construct	Technical assistance	Technical support
Construct	Design Quality and Packaging	System quality
Construct	Start-up costs	Costs - Initial
Construct	Ongoing costs	Costs - Recurrent
Construct	Loss of revenue	Not included because it deals only with the organization's perspective instead of the individual's perspective
Construct	Potential savings	Not included because it deals only with the organization's perspective instead of the individual's perspective
Domain	Outer Setting
Construct	Patient needs & resources	Patient’s preferences
Construct	Cosmopolitanism	Not included because it deals only with the organization's perspective instead of the individual's perspective
Construct	Peer Pressure	Not included because it deals only with the organization's perspective instead of the individual's perspective
Construct	External Policies & Incentives	Not included because it deals only with the organization's perspective instead of the individual's perspective
Construct	Concerns about liability and responsibility	Concerns about liability and responsibility
Domain	Inner Setting
Construct	Structural Characteristics	Organizational structure
Construct	Networks and Communications	Organizational culture / climate
Construct	Culture	Organizational culture / climate
Construct	Implementation climate	Implementation climate
Construct	Tension for Change	Tension for change
Construct	Compatibility	Performance expectancy
		Compatibility with the clinical workflow
Construct	Relative priority	Goal priority
Construct	Organizational Incentives & Rewards	Rewards
		Incentives
Construct	Goals and Feedback	Goals - Level of control (autonomous vs. controlled)
		Target setting
Construct	Learning Climate	Empowerment
		Beliefs about capabilities
		Organizational commitment
		Self-efficacy
		Professional confidence
		Person x environment interaction
Construct	Readiness for Implementation	Not included because it deals only with the organization's perspective instead of the individual's perspective
Construct	Leadership engagement	Implementation climate
Construct	Available resources	Resources
Construct	Electricity supply	Technical infrastructure
Construct	Available bandwidth	Technical infrastructure
Construct	Access to reliable internet connectivity	Technical infrastructure
Construct	Access to computers	Technical infrastructure
Construct	Access to phone lines and mobile phones	Technical infrastructure
Construct	Time to learn new e-health systems, implement them and train staff to use them	Time availability – learning
Construct	Access to knowledge and information	Access to information and knowledge about the intervention
Construct	A lack of knowledge and a limited understanding of benefits afforded by the systems	Performance expectancy
		Knowledge
		Access to information and knowledge about the intervention
Construct	Fear of, dissatisfaction with and uncertainty over new roles and responsibilities	Professional role
		Professional boundaries
		Fear
		Dissatisfaction
		Uncertainty
Construct	Additional training	Access to information and knowledge about the intervention
Domain	Characteristics of Individuals
Construct	Knowledge and beliefs about the intervention	Knowledge
		Skills, ability, and competence
		Beliefs about capabilities
		Beliefs about consequences
		Positive affect
		Negative affect
Construct	Beliefs that the new systems would benefit patients	Benefits for the patient
Construct	Fears over a loss of autonomy	Professional autonomy
Construct	Interest in the technologies	Interest in technology
Construct	Perceived usefulness	Performance expectancy
Construct	Beliefs that electronic systems would disrupt the delivery of care	Beliefs that technology would disrupt the delivery of care
Construct	Doubts that these systems can improve patient care, clinical outcomes or improve the quality of medical practices	Perceived uselessness
Construct	Distrust in the systems	Agreement with the decision algorithm
		Output quality
Construct	Concerns over patient privacy and security	Concerns over patient privacy
Construct	Perceived threats to patient and health professional relationships	Patient-health professional relationship
Construct	Self-efficacy	Self-efficacy
Construct	Individual stage of change	Stages of change - Precontemplation
		Stages of change - Contemplation
		Stages of change - Preparation
		Stages of change - Action
		Stages of change - Maintenance
Construct	Individual Identification with Organization	Organizational commitment
		Group identity
Construct	The attitudes of colleagues	Group conformity
		Social comparisons
Construct	The attitudes of patients	Patient’s preferences
Construct	Demographic factors	Age
		Professional experience
		Computer and mobile device skill
		Training level / Educational level
Construct	Age	Age
Construct	Education	Training level / Educational level
Construct	Sex	Gender
Construct	Nationality	Nationality
Construct	Clinical experience	Professional experience
Construct	Computer skills	Computer and mobile device skill
Construct	Abilities	Skills, ability, and competence
Construct	Experience	Professional experience
Construct	Training	Access to information and knowledge about the intervention
Construct	Financial incentives	Incentives
Construct	Other personal attributes	Not included because its meaning is not clear
Domain	Process
Construct	Planning	Not included because it deals only with the design or management of the implementation project instead of the individual's perspective
Construct	Engaging	Not included because it deals only with the design or management of the implementation project instead of the individual's perspective
Construct	Engaging – Opinion Leaders	Not included because it deals only with the design or management of the implementation project instead of the individual's perspective
Construct	Engaging – Formally appointed internal implementation leaders	Not included because it deals only with the design or management of the implementation project instead of the individual's perspective
Construct	Engaging – Champions	Not included because it deals only with the design or management of the implementation project instead of the individual's perspective
Construct	Engaging – External Change Agents	Not included because it deals only with the design or management of the implementation project instead of the individual's perspective
Construct	Engaging - Key stakeholders (Healthcare professional)	Not included because it deals only with the design or management of the implementation project instead of the individual's perspective
Construct	Engaging - Innovation participants (patients)	Not included because it deals only with the design or management of the implementation project instead of the individual's perspective
Construct	Executing	Not included because it deals only with the design or management of the implementation project instead of the individual's perspective
Construct	Reflecting and Evaluating	Not included because it deals only with the design or management of the implementation project instead of the individual's perspective

## Sheet: Kilsdonk - 2017
Kilsdonk - 2017
Kilsdonk E, Peute LW, Jaspers MWM. Factors influencing implementation success of guideline-based clinical decision support systems: A systematic review and gaps analysis. Int J Med Inform. 2017 Feb 1;98:56–64.
Kilsdonk Level	Kilsdonk Label	BEAR Label
Domain	System use - Acceptance
Text	Providers disagreed with guidelines	Agreement with the decision algorithm
Text	Disagreement with medical knowledge that was not based on guideline, but on opinion of a local expert	Evidence strength & quality
Text	Lack of agreement with the guidelines	Agreement with the decision algorithm
Text	Providing recommendations for aspects of care in which there is very little disagreement on appropriate management	Agreement with the decision algorithm
Domain	System use - Attitude
Text	Objected to guidelines	Attitude toward practice guidelines
Text	Predetermined willingness	Attitude toward practice guidelines
Text	Initial predisposition	Attitude toward practice guidelines
Text	Attitude	Attitudes
Text	Attitude to practice guidelines	Attitude toward practice guidelines
Domain	System use - Expectations/ beliefs
Text	They perceived it to question their competence	Professional identity
Text	Perception of intrusion into clinical practice	Professional autonomy
Text		Professional boundaries
Text		Beliefs that technology would disrupt the delivery of care
Text	Less positive views feasability, despited perceived usefulness	Beliefs about consequences
Text		Environmental Context
Text		Resources
Text		Pessimism
Text	Computer use would adversely affect patient-clinician relation	Patient-health professional relationship
Text	Thought system steered them to incorrect decision, when it did not account for all factors a clinician would consider	Agreement with the decision algorithm
Text		Professional identity
Text	Resistant because of perceived impact on existing system	Compatibility with the clinical workflow
Text	Feeling stressed and rushed	Environmental stressors
Text		Professional autonomy
Text		Voluntariness of use
Text	Mechanical decision making	Agreement with the decision algorithm
Text		Professional identity
Text	Experience of imperfect system	System quality
Text	Threats to doctor- patient relation	Patient-health professional relationship
Text	Disturbed physician's relation with patient somewhat	Patient-health professional relationship
Text	Disturbing the patient	Patient’s preferences
Text	Distrubing pattern of work	Compatibility with the clinical workflow
Text	Concerns about time and efficiency impacts	Compatibility with the clinical workflow
Text		Performance expectancy
Text	Disrupted physician-patient communication	Disruption of flow in conversation with the patient
Text	Quality physician-patient communication could be dimished	Disruption of flow in conversation with the patient
Text	CDSSs leads to ‘cook-book medicine’	Agreement with the decision algorithm
Text		Professional identity
Text	A negative effect on patient communication	Disruption of flow in conversation with the patient
Text	Perceived ease of use	Effort expectancy
Text	Computer could provide assistance	Performance expectancy
Text	CDSSs are useful source of advice	Performance expectancy
Text	CDSSs useful tools to improve the uptake of guidelines	Performance expectancy
Text	CDSSs results in improved patient care	Performance expectancy
		Benefits for the patient
Text	CDSSs are relevant for different user groups	Performance expectancy
Text	Perceived use	Social comparisons
Text	Expected patient outcomes	Benefits for the patient
Text	Baseline perceptions	Beliefs about consequences
Text	Different views on impact	Beliefs about consequences
Domain	System use - Knowledge/ expertise
Text	Lack of awareness of existence of study among junior doctors	Not included because it deals only with the design or management of the implementation project instead of the individual's perspective
Text	Few participants had experience with similar systems	Previous experience with decision support technology
Text	Expert knowledge	Applicability to complex cases
		Agreement with the decision algorithm
Text	GPs who are less comfortable with EMR use	Computer and mobile device skill
Text	Computer literacy	Computer and mobile device skill
Text	Unskilled and inexperienced in computer use	Computer and mobile device skill
Text	Not feeling experienced enough but sufficiently competent	Not included because its meaning is not clear
Text	Lack of familiarity	Computer and mobile device skill
		Effort expectancy
Text	Aware of differences across guidelines	Agreement with the decision algorithm
Text	Lack knowledge and skills to properly use CDSSs	Knowledge
		Skills, ability, and competence
Text	Not aware of the existence of NHGDoc at all	Not included because it deals only with the design or management of the implementation project instead of the individual's perspective
Text	Were not aware of the existence of the feedback option	Quality of the user interface
Text	A lack of knowledge regarding the option to use the MyNHG- Doc personalization functions	Quality of the user interface
Text	Shortest clinical experience seemed to perceive generally higher support	Professional experience
Text	Inexperienced staff seen as likely to benefit	Professional experience
Text	Clinical experience	Professional experience
Text	Level of training	Training level / Educational level
Text	Profile: different stages on the way from non-user to convenient user	Stages of change - Precontemplation
		Stages of change - Contemplation
		Stages of change - Preparation
		Stages of change - Action
		Stages of change - Maintenance
Text	Level of computer skills	Computer and mobile device skill
Text	Age	Age
Text	Individual characteristics of practitioners	Not included because its meaning is not clear
Domain	System use - Motivation to use
Text	Risk of adherence to guidelines only to improve rankings	Goals - Level of control (autonomous vs. controlled)
		Performance expectancy
Text	Considered themselves experts not needing decision support	Professional identity
Text	Patient complexity	Applicability to complex cases
Text	Belief that physicians did not need it	Professional identity
Text	Presence of obvious indication	Performance expectancy
Text	Do not need. Use other source	Performance expectancy
Text	Impractical for ICU doctors: uncertain patients	Applicability to complex cases
Text	No value due to uncertain cases	Applicability to complex cases
Text	Provider buy-in (support)	Not included because its meaning is not clear
Text	Adopting voluntary may have persuaded physicians to try it	Voluntariness of use
Text	Intention to use system	Not included because is treated as an outcome that could be affected by the constructs in the framework
Text	Perceived clinical need of patient	Performance expectancy
		Benefits for the patient
Domain	System use - Nature of use
Text	Field-trial participants and drop-outs less positive	Voluntariness of use
Text	GPs in the laboratory experiment more positive	Voluntariness of use
Domain	System use - Purpose of use
Text	Viewed as an add-on instead of intrinsic part	Performance expectancy
Text	Regarding the computer just like any other tool	Performance expectancy
Text	Giving CDSS a role as a supporter of knowledge and decision-making	Performance expectancy
		Knowledge
		Improved access to knowledge
Text	Perceived as a support tool	Performance expectancy
Text	Positive view about role of the system to educate doctors	Performance expectancy
		Knowledge
		Improved access to knowledge
Text	Perceived role of prompts	Professional autonomy
Domain	System use - Recurring use
Text	GPs grew accostumed to recommendations and ignored them	Habituation
Text	Use of the technology improves opinion	Familiarization
Text	Heavy users adapt behaviour	Not included because is treated as an outcome that could be affected by the constructs in the framework
Domain	System use - Resistance/ reluctance
Text	Resistance towards change	Not included because is treated as an outcome that could be affected by the constructs in the framework
Text	Rejection of technique to enforce behaviour	Not included because is treated as an outcome that could be affected by the constructs in the framework
Text	Overall resistance to working with CDSSs	Not included because is treated as an outcome that could be affected by the constructs in the framework
Domain	System use - Training
Text	Enhanced training	Access to information and knowledge about the intervention
Text	Period of testing allows clinician feedback and necessary program modification	Trialability
Text	Adequate initial hands-on traininging and easy-to-use documentation	Access to information and knowledge about the intervention
Text	Applying to patient record during training beneficial	Access to information and knowledge about the intervention
Text	Concise and tailored education	Access to information and knowledge about the intervention
Text	Supported by training materials	Access to information and knowledge about the intervention
Text	Initial use; CLFU, CL, LD, NT	Access to information and knowledge about the intervention
Text	Initial use; computer lab more likely to use	Access to information and knowledge about the intervention
Text	Ongoing use; CLFU, CL, NT, LD	Access to information and knowledge about the intervention
Text	Ongoing use; computer lab with follow-up signigicant likelihood	Access to information and knowledge about the intervention
Text	Ongoing use; computer lab nearly significant increase	Access to information and knowledge about the intervention
Text	Ongoing use: lecture demonstration not sufficient	Access to information and knowledge about the intervention
Domain	Perceived usefulness
Text	Not applicable as prescribing is often according to guidelines	Agreement with the decision algorithm
Text	Useful in daily practice	Performance expectancy
Text	Perceived use	Not included because its meaning is not clear
Text	Highly positive perception usefulness	Performance expectancy
Text	Perceived usefulness	Performance expectancy
Text	Useful	Performance expectancy
Text	Useful as an aid	Performance expectancy
Text	Perceived usefulness	Performance expectancy
Text	Majority found reminders useful for disease management	Performance expectancy
Domain	Environment - Financing source
Text	Adequate budgeting	Not included because it deals only with the design or management of the implementation project instead of the individual's perspective
Domain	Environment - Government
Text	Clinical governance dissatisfying	Professional boundaries
Domain	Environment - Inter-organizational relationship
Text	Did not use the system because their collegues did	Not included because its meaning is not clear
Domain	Structure - Autonomy
Text	GP had to be in control of whole process	Professional identity
Text	Loss of own reasoning and clinical autonomy	Professional identity
		Professional autonomy
Text	Allows to function autonomously	Professional autonomy
Text	Respect for professional autonomy	Professional autonomy
Text	Permitted deviations from guidelines, allowing professional judgment and autonomy	Applicability to complex cases
		Professional autonomy
Text	Clinician flexibility and autonomy	Applicability to complex cases
		Professional autonomy
Text	leave sufficient room for the physicians to make the final decision	Professional autonomy
Domain	Structure - Clinical process
Text	Required physicians to enter data about the care they delivered (normally medical secretaries)	Compatibility with the clinical workflow
		Professional boundaries
Text	Lack of time	Time availability – patient care
Text	Perceived interference with usual workflows	Compatibility with the clinical workflow
Text	Pre-exisiting care pathways	Compatibility with the clinical workflow
Text	Provider workflow non-linear, affording ample opportunities to bypass guidelines	Compatibility with the clinical workflow
Text	Preferred paper-based because it required least change	Compatibility with the clinical workflow
		Effort expectancy
Text	Discussion with colleagues first choice	Not included because its meaning is not clear
Text	Patient focus and computer use in competition is a problem	Time availability – patient care
Text	Certain circumstances in the clinical situation can limit usability	Applicability to complex cases
Text	Time constraints	Time availability – patient care
Text	Relatively short time patient consultation	Time availability – patient care
Text	Impractical for busy ED doctors	Time availability – patient care
Text	Lacks guidance in the application of workflow	Compatibility with the clinical workflow
		Access to information and knowledge about the intervention
Text	Alerts infrequent, they were not well integrated into the provider’s workflow	Compatibility with the clinical workflow
Text	CDSSs are difficult to integrate in daily practice	Compatibility with the clinical workflow
Text	Limited time available	Time availability – patient care
Text	Integral to clinical practice	Compatibility with the clinical workflow
Text	Not time-consuming	Compatibility with the clinical workflow
Text	Integration in workflow	Compatibility with the clinical workflow
Text	Duration of use of 1 min	Compatibility with the clinical workflow
Text	Compatibility	Compatibility with the clinical workflow
Text	Using system fits well with the way they like to work	Compatibility with the clinical workflow
Text	Less reliance on clerks	Compatibility with the clinical workflow
		Timesaving
Text	Needs to be effectively incorporated into routine care	Compatibility with the clinical workflow
Text	Offering enough time and focus on patient are top priority	Time availability – patient care
		Patient-health professional relationship
Text	Important not to let the patient feel there is hurry	Time availability – patient care
		Patient-health professional relationship
Domain	Structure - Culture
Text	Culture	Organizational culture / climate
Domain	Structure - Medical sponsorship
Text	Development by multidisciplinary group	Not included because it deals only with the design or management of the implementation project instead of the individual's perspective
Text	The intervention led by a physician who was an insider may have facilitated the change	Not included because it deals only with the design or management of the implementation project instead of the individual's perspective
Text	Collaboration between physician and IT developers	Intervention source
		Compatibility with the clinical workflow
Text	Computer readiness: support early adopters will bolster collegeau's adoption	Computer and mobile device skill
		Technical support
Text	User involvement in the evaluation was critical	Intervention source
Text	Clinician feedback essential	Effort expectancy
Text	Including physicians in the development process	Intervention source
		Compatibility with the clinical workflow
Domain	Structure - Nature
Text	High turnover and understaffing	Time availability – patient care
Domain	Structure - Project structure
Text	Include management and administrative staff in planning	Intervention source
Text	Work with site personnel to evaluate specific requirements and customization	Adaptability
Text	Readily modifiable reports to meet local site specifications	Adaptability
Domain	Structure - Strategy
Text	Implementation technically more complicated than expected	Technical infrastructure
Text	Quantitative PDSA cycle not enough to elucidate many of the barriers	Not included because it deals only with the design or management of the implementation project instead of the individual's perspective
Text	Implementation strategy dissatisfying	Not included because it deals only with the design or management of the implementation project instead of the individual's perspective
Text	Facilitators	Access to information and knowledge about the intervention
Text	Each usability technique provided unique insights	Not included because it deals only with the design or management of the implementation project instead of the individual's perspective
Text	Evaluation process provided early identification of problems, which could be addressed quickly	Not included because it deals only with the design or management of the implementation project instead of the individual's perspective
Text	Study sociotechnical system	Not included because it deals only with the design or management of the implementation project instead of the individual's perspective
Text	Need evaluation patient perspective	Benefits for the patient
Text	Using multiple methods and perspectives	Not included because it deals only with the design or management of the implementation project instead of the individual's perspective
Domain	Structure - Top management support
Text	Management and administrative support essential to assist with impact on workflow	Not included because it deals only with the design or management of the implementation project instead of the individual's perspective
Domain	Information quality - Accuracy
Text	Incorrectness of reminders	Output quality - Accuracy
Text	Not satisfied with specificity of reminders	Output quality - Specificity
		Agreement with the decision algorithm
Text	Recommendations based on single risk factor, out-dated or false readings, undermine benefit tool	Output quality
		Output quality - Accuracy
		Output quality - Completeness
		Agreement with the decision algorithm
Text	Reminders may be false	Output quality - Accuracy
Text	Erroneous information	Output quality
		Output quality - Specificity
Text	Lack of structured recording causing inappropriate reminders	Output quality - Accuracy
Text	Up-to-date resource	Evidence strength & quality
Text	Need to call attention to common risk factors that might not be included in system	Output quality - Completeness
		Output quality - Accuracy
		Agreement with the decision algorithm
Domain	Information quality - Completeness
Text	Unclear what contents were included	Output quality - Completeness
Text	Too much ICPC coding	Quality of the user interface
Text	Absence of patient information in system	Output quality - Completeness
		Effort expectancy
		Interoperability
Text	Information sometimes less useful because it lacked background	Output quality - Completeness
Text	Too much information	Output quality - Specificity
Text	Inability to accomodate to more than one symptom	Applicability to complex cases
Text	Dependence on the amount and quality of patients' medical information important problem	Output quality - Completeness
		Interoperability
Text	Additional details supporting recommendations strongly endorsed as useful just-in-time education	Output quality - Completeness
		Improved access to knowledge
		Performance expectancy
Text	Addition of clinical data supporting the recommendation and potential harms and benefits of the recommendation	Output quality - Completeness
		Access to information and knowledge about the intervention
		Performance expectancy
		Evidence strength & quality
Text	Complementary information	Output quality - Completeness
Text	Need to provide additional information about decision model	Output quality - Completeness
		Evidence strength & quality
Text	Pre-populated with as much risk factor information as possible	Quality of the user interface
		Interoperability
Text	UI that will show clinical algorithm	Output quality - Completeness
Text	Provide explanation for recommendations	Output quality - Completeness
		Evidence strength & quality
Text	Background information available positive aspect	Output quality - Completeness
		Access to information and knowledge about the intervention
Domain	Information quality - Conciseness
Text	Highlight simple, clear, action-oriented plans	Output quality - Specificity
Text	Recommendations be summarized in short	Output quality - Specificity
Text	Concise	Output quality - Specificity
Text	Concise reminders	Output quality - Specificity
Text	Maximum detail in minimal clear and concise format	Output quality - Specificity
		Output quality - Completeness
		Quality of the user interface
Text	Actionable recommendations in a simple format	Output quality - Specificity
		Quality of the user interface
Domain	Information quality - Data entry methods
Text	Need for clarification on data entry	Professional identity
		Professional boundaries
Text	Fill in forms is a drawback	Quality of the user interface
		Interoperability
Text	Use of smaller device might be acceptable	Patient-health professional relationship
Domain	Information quality - Format
Text	On-screen positioning as disadvantage	Quality of the user interface
Text	Output required substantial amount of editing	Quality of the user interface
Text	Alerts need to be redesigned to distuingish them from Windows alerts	Quality of the user interface
Text	Information may not be stored in extractable format	Interoperability
		Effort expectancy
Text	Need for more graphically oriented layout	Quality of the user interface
Text	Position on screen	Quality of the user interface
Text	Hoped design would be more visually oriented	Quality of the user interface
Text	Noticing reminders	Quality of the user interface
Text	Did not notice system had links to corresponding sections guideline	Quality of the user interface
Text	Unable to find indication	Agreement with the decision algorithm
Text	Defaulted antibiotics	Quality of the user interface
Text	Graph was straightforward, assisted the user in understanding the recommendation	Quality of the user interface
Text	Visually appealing format	Quality of the user interface
Text	Improved structure of printed request form	Quality of the user interface
Domain	Information quality - Legibility
Text	Not satisfied with formulation of reminders	Quality of the user interface
Text	Separate check box for each comorbidity to clarify data entry	Quality of the user interface
Text	Misalignment between recommendations	Compatibility with the clinical workflow
		Agreement with the decision algorithm
Text	Highlight simple, clear, action-oriented plans	Quality of the user interface
Text	More legible requisitions	Quality of the user interface
Text	Recommendation in clear text	Quality of the user interface
Text	Readability of printed request form	Quality of the user interface
Domain	Information quality - Relevance
Text	Not satisfied with relevance of reminders	Output quality - Specificity
		Agreement with the decision algorithm
Text	Too generic and not relevant	Performance expectancy
		Agreement with the decision algorithm
Text	Not prescriptive enough to effectively apply to all patients	Performance expectancy
		Agreement with the decision algorithm
Text	Screening recommendatinos offered little additional values	Performance expectancy
		Agreement with the decision algorithm
Text	Lacked ability to apply a holistic perspective	Performance expectancy
		Agreement with the decision algorithm
Text	No holistic perspective patient	Performance expectancy
		Agreement with the decision algorithm
Text	Manage more in global well being patient	Performance expectancy
		Agreement with the decision algorithm
Text	Managing situations than making diagnoses	Performance expectancy
		Agreement with the decision algorithm
Text	Focus on priority treatment areas with CDSS, while this is not major dimension of patient problem	Performance expectancy
Text	Irritating alerts	Performance expectancy
Text	Guidance ignored, because it did not address reason patient visit	Performance expectancy
		Agreement with the decision algorithm
Text	Overly sensitive triggering and irrelevant reminders	Output quality - Specificity
		Agreement with the decision algorithm
Text	Lack of relevance of reminders	Performance expectancy
		Agreement with the decision algorithm
Text	A too high intensity of the alerts	Performance expectancy
		Agreement with the decision algorithm
		Output quality - Specificity
Text	The relevance of the alert content for individual users	Output quality - Specificity
		Agreement with the decision algorithm
Text	Advice tailored to patient	Output quality - Specificity
Text	Possibility to get patient-specific point-of-care information	Output quality - Specificity
		Output quality - Timeliness
		Access at the point of care
Text	At the point of care	Output quality - Timeliness
		Access at the point of care
Text	When the CDSS provided confirmation or ideas that were new to them, the GPs appreciated this.	Performance expectancy
		Improved access to knowledge
Text	When CDSS was filling in gaps	Performance expectancy
Text	Help in managing the mass and complexity of patient information in EHR	Performance expectancy
		Memory
		Attention
		Attention control
		Cognitive overload / tiredness
Text	Relevant clinical information	Performance expectancy
		Agreement with the decision algorithm
Text	Tailored as much as possible	Agreement with the decision algorithm
Text	Appropriateness of advice	Performance expectancy
		Agreement with the decision algorithm
Domain	Information quality - Reliability
Text	Questioned validity of guidelines	Agreement with the decision algorithm
Text	GPs sought clarifications about underlying assumptions	Agreement with the decision algorithm
Text	Recommendations not in agreement with local guidelines	Agreement with the decision algorithm
Text	Recommendations were appropriate	Agreement with the decision algorithm
Text	Reliability of information dependent on whether the sender is known and considered reliable	Evidence strength & quality
Text	Reliability; trusted knowledge base	Evidence strength & quality
Text	Perceived as coming from a credible source	Evidence strength & quality
Domain	Information quality - Timing
Text	Quantity of reminders disadvantage	Output quality - Specificity
Text	Wrong timing	Output quality - Timeliness
Text	Timing of advice was a problem	Output quality - Timeliness
Text	Iterative advisories	Output quality - Specificity
		Performance expectancy
Text		Agreement with the decision algorithm
Text	Availability at the point of decision- making	Access at the point of care
Text	Automatic initiation	Output quality - Timeliness
		Compatibility with the clinical workflow
Text	Most useful after decision point as a check	Performance expectancy
Text	Return at end of the day when there is more time to consider alternative	Time availability – patient care
Text	Recommendations at end of each medical exam	Patient-health professional relationship
Text	Easier after clinic hours when there is less stress	Time availability – patient care
Text	Computer usage has to be minimized while patient is telling story	Disruption of flow in conversation with the patient
Text	Reminders before the consultation	Output quality - Timeliness
Text	Does not disturb	Compatibility with the clinical workflow
Text	Not triggered to early, but rather when most helpful	Output quality - Timeliness
Domain	Information quality - Usefulness
Text	Opinion of usefulness guideline	Performance expectancy
		Quality of the user interface
Text	More defaulted selections	Quality of the user interface
Text	Lack of tools appropriate for expert care	Applicability to complex cases
Text	Highly positive perception usefulness explanation	Performance expectancy
Text	Guidance useful and affect decision making	Performance expectancy
Text	Some reminder useful	Performance expectancy
Text	Guided more directly	Agreement with the decision algorithm
		Quality of the user interface
Domain	Service quality - Availability of resources
Text	Technical problems frequently occured	System quality
		Technical infrastructure
Text	Computers slow and distracting	System performance
Text	Computer access	Technical infrastructure
		Access at the point of care
Text	Computer facilities	Technical infrastructure
Text	Lack of access to computers	Technical infrastructure
		Access at the point of care
Text	Slowness of own computer	System performance
Text	Legacy IT facilities	Technical infrastructure
Text	Computer systems outdated and slower	Technical infrastructure
		System performance
Text	Adequate IT requirements need to be in place	Technical infrastructure
Text	Adequate processing speed hardware and software	Technical infrastructure
		System performance
Domain	Service quality - Follow-up service
Text	Did not get enough information when system was launched	Access to information and knowledge about the intervention
Text	Central server facilitates updates	Technical infrastructure
Text	Need for ongoing revision	Evidence strength & quality
Domain	Service quality - Technical support
Text	Dissatisfied with technical support	Technical support
Text	Appropriate IT support	Technical support
Text	Individuals at site who can provide extended support for clinicians	Technical support
Text	Availability of on-site technical support	Technical support
Text	Easy access IT support	Technical support
Domain	System quality - Compatibility
Text	Separate window	Quality of the user interface
Text	Interaction EMR and CPOE too slow	Interoperability
Text	Lack of integration with other systems	Interoperability
Text	Separate log-in procedures	Quality of the user interface
Text	Without an EHR no value	Interoperability
Text	Issues of compatibility and updating	Interoperability
		Technical infrastructure
Text	Absence of archive of medical record	Interoperability
Text	Directly embedding CDS into EHR	Interoperability
		Quality of the user interface
Text	Liked seeing information extracted from the patient record	Interoperability
Text	Integration with exisiting systems	Interoperability
Text	Seamless connection to EHR	Interoperability
Text	Prevent overlapping work	Quality of the user interface
		Interoperability
Text	Have a single system perform all encounter task	Quality of the user interface
		Interoperability
Domain	System quality - Ease of learning
Text	Not readily intuitive	Quality of the user interface
Text	Required very minimal training and skills	Quality of the user interface
Domain	System quality - Ease of use
Text	Disliked increased amount of clicking	Quality of the user interface
Text	Issues in navigating	Quality of the user interface
Text	Poor usability	Quality of the user interface
Text	Problems with navigation	Quality of the user interface
Text	Usability issues	Quality of the user interface
Text	Facilitate navigation by employing skip patterns	Quality of the user interface
Text	User friendly	Quality of the user interface
Text	Clarity and understandability	Quality of the user interface
Text	Structure and understandability	Quality of the user interface
Text	Ease of use	Quality of the user interface
Text	Intuitive and easy to use	Quality of the user interface
Text	Output was easy to understand	Quality of the user interface
Text	Highly positive perception ease of use	Quality of the user interface
Text	User-friendly	Quality of the user interface
Text	Easy to use	Quality of the user interface
Text	Simplicity and ease of use	Quality of the user interface
Text	Easy to use	Quality of the user interface
Text	Easy to use	Quality of the user interface
Text	Intuitive and easy to use	Quality of the user interface
Text	Easy to follow	Quality of the user interface
Text	Ease of use	Quality of the user interface
Text	Should be easy to use and view	Quality of the user interface
Text	Easy to use	Quality of the user interface
Domain	System quality - Efficiency
Text	Would slow pace	Compatibility with the clinical workflow
		Performance expectancy
Text	Time required to interact with system too long	Quality of the user interface
Text	Time to enter orders was longer	Quality of the user interface
Text	Process was longer, because of time for order entry	Quality of the user interface
Text	Increased order entry time	Quality of the user interface
Text	Time required for data entry	Quality of the user interface
Text	Time required disadvantage	Compatibility with the clinical workflow
		Quality of the user interface
Text	Manually retrieve patient data is a burden	Effort expectancy
		Interoperability
Text	Potential extra workload	Effort expectancy
Text	Took too much time during patient consultation	Effort expectancy
		Patient-health professional relationship
Text	Searching difficult to find, infrequently used tests	Quality of the user interface
Text	Considerable amount of time and effort data entry	Effort expectancy
Text	CDSS required too much extra work	Effort expectancy
Text	Could perform tasks faster	Timesaving
Text	Received results faster	Timesaving
Text	Users' interactions be minimized	Quality of the user interface
Text	Quickest way	Timesaving
Text	Could use system efficiently	Effort expectancy
Text	Time required acceptable	Effort expectancy
Text	Speed	System performance
Text	Time efficient	System performance
Domain	System quality - Flexibility
Text	Presence of work around pathways	Compatibility with the clinical workflow
Text	Preferred to be guided by the system instead of being corrected	Professional autonomy
Text	A lack of learning capacity of the system	Compatibility with the clinical workflow
		Applicability to complex cases
Text	Need for increased flexibility	Adaptability
		Compatibility with the clinical workflow
Text	Recommendations that clinicians can choose to over-ride	Professional autonomy
Text	Flexibility in treatment decision- making	Professional autonomy
Text	Adapted to specific site workflow	Adaptability
		Compatibility with the clinical workflow
Text	Commented favourably about the ability to personalize	Adaptability
Text	Flexibility	Adaptability
Domain	System quality - Reliability system
Text	External factors	System reliability
Text	Rairly failed	System reliability
Domain	System quality - Response time
Text	A lack of responsiveness of the system	System performance
Domain	System quality - Usefulness of system features and functions
Text	Feature automatic insertion not sufficient	Quality of the user interface
Text	Need to enter a specific working and concrete hypothesis	Effort expectancy
		Quality of the user interface
Text	Guideline links and VHC not useful	Quality of the user interface
		Performance expectancy
Text	Specific features hindering use	Interoperability
Text	Availability of electronic report	Quality of the user interface
Text	Dynamically experiment with covariate values	Performance expectancy
		Quality of the user interface
Text	Provide patient education material	Performance expectancy
Text	Feedback test- ordering major advantage	Performance expectancy
Text	More effective because it is possible to adjust request form	Performance expectancy
Text	Need for innovative prompting mechanism	Quality of the user interface
Domain	Net benefits - Clinical outcomes
Text	Benefit to the patient	Benefits for the patient
Domain	Net benefits - Clinical practice
Text	Patient discussions and the clinical encounter were improved	Patient-health professional relationship
Text	Perceived benefits for patient recruitment to clinical trials	Not included because it deals only with the organization's perspective instead of the individual's perspective
Text	Perceived benefits for disseminating new research	Not included because it deals only with the organization's perspective instead of the individual's perspective
Text	Increased alertness important advantage	Performance expectancy
		Memory
		Attention
Text	Better quality of care	Performance expectancy
		Benefits for the patient
Text	Useful information source	Performance expectancy
Text	Less room for error	Error prevention
Text	Tool effective in providing comprehensive support	Performance expectancy
Text	Decreased chance of making a medical error	Error prevention
Text	Ability to show screens to patients was an advantage	Patient-health professional relationship
Text	Overall perception of support	Performance expectancy
Text	Serve educational purposes, enhance work processes	Performance expectancy
Text	Learned something	Performance expectancy
		Improved access to knowledge
		Knowledge
Text	Leaned new information about their patients	Performance expectancy
		Improved access to knowledge
		Knowledge
Text	Reminded them to discuss side effects and medical problems	Patient-health professional relationship
		Memory
		Attention
		Benefits for the patient
Text	Better level of patient care	Performance expectancy
		Benefits for the patient
Text	Especially helpful with patient whose clinical stability varies	Performance expectancy
		Applicability to complex cases
Text	Providing assistance in persuading patients who may not willing to adhere to recommendations	Patient-health professional relationship
		Benefits for the patient
Text	Helps improve quality of care	Performance expectancy
		Benefits for the patient
Text	Potential to improve clinical performance	Performance expectancy
Domain	Net benefits - Decision making quality
Text	Specific information used to improve medical decision making	Performance expectancy
Text	DSS is important to make better decisions	Performance expectancy

## Sheet: Miller - 2017
Miller - 2017
Miller K, Mosby D, Capan M, Kowalski R, Ratwani R, Noaiseh Y, et al. Interface, information, interaction: a narrative review of design and functional requirements for clinical decision support. J Am Med Informatics Assoc. 2017;25(5):585–92.
Miller Level	Miller Label	BEAR Label
Domain	Interface features - Presentation
Recommendation	Make it simple	Quality of the user interface
Recommendation	Use appropriate font sizes	Quality of the user interface
Recommendation	Use meaningful colors	Quality of the user interface
Recommendation	Ensure acceptable contrast between text and background	Quality of the user interface
Recommendation	Keep presentation consistent	Quality of the user interface
Recommendation	Deploy space-filling techniques	Quality of the user interface
Recommendation	Make icons bold or bigger in size	Quality of the user interface
Domain	Interface features - Placement and positioning
Recommendation	Display information in prominent positions to ensure that it is seen	Quality of the user interface
Recommendation	Allow for reading left to right	Quality of the user interface
Recommendation	Localize information	Quality of the user interface
Domain	Interface features - Provision of multiple presentation layers
Recommendation	Avoid using only text	Quality of the user interface
Domain	Information features - Clean and concise
Recommendation	Standardize terminology	Quality of the user interface
Recommendation	Use concise and effective language	Quality of the user interface
		Output quality - Specificity
Domain	Information features - Content guidance
Recommendation	Provide a recommendation, not an assessment	Performance expectancy
Recommendation	Justify recommendations	Evidence strength & quality
Recommendation	Suggest alternative recommendations	Applicability to complex cases
		Professional autonomy
Recommendation	Provide additional resources	Output quality - Completeness
		Improved access to knowledge
Recommendation	Make evidence-based recommendations the default	Evidence strength & quality
		Consistency of care
		System reliability
Recommendation	Keep recommendations up to date	Evidence strength & quality
		Consistency of care
Domain	Information features - Consistency
Recommendation	Recommendations should come from the same place	Not included because its meaning is not clear
Recommendation	Have the same display of basic CDSS for all members of the health care team	Quality of the user interface
Domain	Interaction features - Fast
Recommendation	Provide timely feedback	Output quality - Timeliness
Recommendation	Reduce the amount of time the user is required to interact with the CDSS	Effort expectancy
		Quality of the user interface
		System performance
		Timesaving
		Interoperability
Domain	Interaction features - Fit
Recommendation	Minimize cognitive load (reduce the number of mouse clicks and amount of free-text typing; use selection tools, sort options)	Quality of the user interface
Recommendation	Minimize cognitive load (request information from the provider only when necessary; reduce manual input of values)	Quality of the user interface
		Interoperability
Recommendation	Reduce screens to facilitate navigation and to promote efficient interactions	Quality of the user interface
Recommendation	Automatically pull data from the EHR/integrate into the charting system	Interoperability
Recommendation	Navigate to appropriate locations	Quality of the user interface
Recommendation	Initiate intervention and take advantage of interactivity (system provides corollary action)	Performance expectancy
Recommendation	Provide a route to get to provider-specific info	Improved access to knowledge
Recommendation	Adapt its behavior according to a subset of relevant actions taken by clinicians	Adaptability
		Compatibility with the clinical workflow
Recommendation	Incorporate functions supporting the dialog between the CDSS and the clinician	Quality of the user interface
Domain	Interaction features - Feedback
Recommendation	Provide decision support automatically as part of clinician workflow	Compatibility with the clinical workflow
		Access at the point of care
Recommendation	Automate alerting	Compatibility with the clinical workflow
		Timesaving
Recommendation	Request documentation of reasons for not following system recommendations	Consistency of care
		Behavioral Regulation
		Self-monitoring
Domain	Interaction features - Forgiveness
Recommendation	Allow the user to be able to modify orders	Quality of the user interface
		Error prevention
Recommendation	Integrate a reset button	Quality of the user interface
		Error prevention
Domain	Interaction features - Flexible design
Recommendation	Involve the patient	Intervention source
		Patient’s preferences
Recommendation	Utilize adaptive design and feedback	Adaptability
		Compatibility with the clinical workflow
		Quality of the user interface
		Access at the point of care
Recommendation	Provide an indication for all professionals of the availability of information; the designers may choose the most appropriate way of indicating the information in the interface	Improved communication with other health professionals
		Consistency of care
		Quality of the user interface
Recommendation	Incorporate functions to support team awareness about alert management and its evolution over time (eg, visible access to how the alert was handled and the reasons for alert override or rule deactivation if any has been documented)	Improved communication with other health professionals
		Quality of the user interface
		Consistency of care
		Social norms
		Behavioral Regulation
		Self-monitoring
Recommendation	Give access upon request to extended information (eg, justification for the rule, attached scientific documentation) that should be structured depending on the user profile	Access to information and knowledge about the intervention
		Output quality - Completeness
		Evidence strength & quality

[truncated: 8 more sheets: Borum - 2018, Baig - 2019, Carter - 2019, Van Dort - 2019, Hussain - 2019, Map, TD, Kilsdonk - 2017 Suppl]
